# Supplementary material for: Phenotypic Characterization of ALS-Causing SOD1 Mutations Affecting Polypeptide Length
Source: Hum Mutat. 2025 Jun 16;2025:9792233. doi: 10.1155/humu/9792233 (PMC12185200; doi:10.1155/humu/9792233)
Supplement: Supporting Information 2 — Table S2: Clinical patients' data. [file 9792233.f2.xlsx]

## Sheet: Arkusz1
Patient no.	mutation no .	publication year	family no.	Protein reference sequence ENST00000270142.11:	Protein length (1 = structure affected, 0= structure unaffected	first affected aminoacid	Frame shift	β1	β2	V-loop	β3	GK1	β4	S-S	Zinc Binding	β5	x	β6	GK2	β7	Electrostatic Loop	β8	C	Structures affected	C end	Patient origin (Living place)	Origin group	fALS/sALS 1=fALS, 0=sALS	Homo/Hetero	Sex	Age of onset or last known without ALS ( red clolour font= calculated value)	mean age of onset by authors	mean age of onset (months)	Number of patients for mean	dispersion age of onset	mean disease duration	mean disease duration (months)	age of death or last known as alive	mean death (months)	Death	ALS	Time source: 0-individual, 1-average, 2-range
1	1	2014	1.1	p.Gly13_Ile18dup	160	13	0	0	1	0	0	0	0	0	0	0	0	0	0	0	0	0	0	1	IGIAQ	Japan	Other	1	het	F	55						48	59	708	1	1	0
2	1	2014	1.1	p.Gly13_Ile18dup	160	13	0	0	1	0	0	0	0	0	0	0	0	0	0	0	0	0	0	1	IGIAQ	Japan	Other	1	het	F	66						36	69	828	1	1	0
3	1	2014	1.1	p.Gly13_Ile18dup	160	13	0	0	1	0	0	0	0	0	0	0	0	0	0	0	0	0	0	1	IGIAQ	Japan	Other	1	het	F	52						96	60	720	1	1	0
4	1	2014	1.1	p.Gly13_Ile18dup	160	13	0	0	1	0	0	0	0	0	0	0	0	0	0	0	0	0	0	1	IGIAQ	Japan	Other	1	het	F	58						168	72		0	1	0
5	1	2014	1.1	p.Gly13_Ile18dup	160	13	0	0	1	0	0	0	0	0	0	0	0	0	0	0	0	0	0	1	IGIAQ	Japan	Other	1	het	M	47						96	55		0	1	0
6	2	2009	2.1	p.Gly28_Pro29del	152	28	0	0	0	1	0	0	0	0	0	0	0	0	0	0	0	0	0	1	IGIAQ	Phillipino (Canada)	Other	1	hom	F	51						48	55	660	1	1	0
7	2	2009	2.1	p.Gly28_Pro29del	152	28	0	0	0	1	0	0	0	0	0	0	0	0	0	0	0	0	0	1	IGIAQ	Phillipino (Canada)	Other	1	het	M	61						60	66	792	1	1	0
8	2	2009	2.1	p.Gly28_Pro29del	152	28	0	0	0	1	0	0	0	0	0	0	0	0	0	0	0	0	0	1	IGIAQ	Phillipino (Canada)	Other	1		M	54						48	58	696	1	1	0
9	3	2012	3	p.Val30Aspfs*8	36	30	1	0	0	0	1	1	1	1	1	1	1	1	1	1	1	1	1	13	GKH	China	China	1	het		30.3	30.3	363.6	11	±13.8 range19–43	12.2± 9.8 years	146.4	42.5	510	1	1	1
10	3	2012	3	p.Val30Aspfs*8	36	30	1	0	0	0	1	1	1	1	1	1	1	1	1	1	1	1	1	13	GKH	China	China	1	het		30.3	30.3	363.6	11	±13.8 range19–43	12.2± 9.8 years	146.4	42.5	510	1	1	1
11	3	2012	3	p.Val30Aspfs*8	36	30	1	0	0	0	1	1	1	1	1	1	1	1	1	1	1	1	1	13	GKH	China	China	1	het		30.3	30.3	363.6	11	±13.8 range19–43	12.2± 9.8 years	146.4	42.5	510	1	1	1
12	3	2012	3	p.Val30Aspfs*8	36	30	1	0	0	0	1	1	1	1	1	1	1	1	1	1	1	1	1	13	GKH	China	China	1	het		30.3	30.3	363.6	11	±13.8 range19–43	12.2± 9.8 years	146.4	42.5	510	1	1	1
13	3	2012	3	p.Val30Aspfs*8	36	30	1	0	0	0	1	1	1	1	1	1	1	1	1	1	1	1	1	13	GKH	China	China	1	het		30.3	30.3	363.6	11	±13.8 range19–43	12.2± 9.8 years	146.4	42.5	510	1	1	1
14	3	2012	3	p.Val30Aspfs*8	36	30	1	0	0	0	1	1	1	1	1	1	1	1	1	1	1	1	1	13	GKH	China	China	1	het		30.3	30.3	363.6	11	±13.8 range19–43	12.2± 9.8 years	146.4	42.5	510	1	1	1
15	3	2012	3	p.Val30Aspfs*8	36	30	1	0	0	0	1	1	1	1	1	1	1	1	1	1	1	1	1	13	GKH	China	China	1	het		30.3	30.3	363.6	11	±13.8 range19–43	12.2± 9.8 years	146.4	42.5	510	1	1	1
16	3	2012	3	p.Val30Aspfs*8	36	30	1	0	0	0	1	1	1	1	1	1	1	1	1	1	1	1	1	13	GKH	China	China	1	het		30.3	30.3	363.6	11	±13.8 range19–43			30.3		0	1	1
17	3	2012	3	p.Val30Aspfs*8	36	30	1	0	0	0	1	1	1	1	1	1	1	1	1	1	1	1	1	13	GKH	China	China	1	het		30.3	30.3	363.6	11	±13.8 range19–43			30.3		0	1	1
18	3	2012	3	p.Val30Aspfs*8	36	30	1	0	0	0	1	1	1	1	1	1	1	1	1	1	1	1	1	13	GKH	China	China	1	het		30.3	30.3	363.6	11	±13.8 range19–43			30.3		0	1	1
19	3	2012	3	p.Val30Aspfs*8	36	30	1	0	0	0	1	1	1	1	1	1	1	1	1	1	1	1	1	13	GKH	China	China	1	het		30.3	30.3	363.6	11	±13.8 range19–43			30.3		0	1	1
20	4	2022	4.1	p.Trp33*	32	33	1	0	0	0	1	1	1	1	1	1	1	1	1	1	1	1	1	13	VKV	Poland	Europe	0	het	M	41						60	46		0	1	0
21	6	2010	6	p.Lys79_Arg80insSerIle	156	79	0	0	0	0	0	0	0	0	1	0	0	0	0	0	0	0	0	1	IGIAQ	Switzerland	Europe	1	het	M	42					20 months	20	43.6667	524	1	1	0
22	8	2018	8.1	p.Asp91_Lys92insAsn	155	91	0	0	0	0	0	0	0	0	0	0	1	0	0	0	0	0	0	1	IGIAQ	China	China	1	het	M	45					1.75	21	46.75	561	1	1	0
23	8	2018	8.1	p.Asp91_Lys92insAsn	155	91	0	0	0	0	0	0	0	0	0	0	1	0	0	0	0	0	0	1	IGIAQ	China	China	1	het	F						2	24			1	1	0
24	8	2018	8.1	p.Asp91_Lys92insAsn	155	91	0	0	0	0	0	0	0	0	0	0	1	0	0	0	0	0	0	1	IGIAQ	China	China	1	het	F	53					4	48	57	684	1	1	0
25	8	2018	8.1	p.Asp91_Lys92insAsn	155	91	0	0	0	0	0	0	0	0	0	0	1	0	0	0	0	0	0	1	IGIAQ	China	China	1	het	F	78					3	36	81	972	1	1	0
26	8	2018	8.1	p.Asp91_Lys92insAsn	155	91	0	0	0	0	0	0	0	0	0	0	1	0	0	0	0	0	0	1	IGIAQ	China	China	1	het	M	61					1.5	18	63	756	1	1	0
27	8	2018	8.1	p.Asp91_Lys92insAsn	155	91	0	0	0	0	0	0	0	0	0	0	1	0	0	0	0	0	0	1	IGIAQ	China	China	1	het	M	58					2	24	60	720	1	1	0
28	8	2018	8.1	p.Asp91_Lys92insAsn	155	91	0	0	0	0	0	0	0	0	0	0	1	0	0	0	0	0	0	1	IGIAQ	China	China	1	het	F	47					3.4	40.8	50	600	1	1	0
29	8	2018	8.1	p.Asp91_Lys92insAsn	155	91	0	0	0	0	0	0	0	0	0	0	1	0	0	0	0	0	0	1	IGIAQ	China	China	1	het	M	38					2	24	40	480	1	1	0
30	8	2018	8.1	p.Asp91_Lys92insAsn	155	91	0	0	0	0	0	0	0	0	0	0	1	0	0	0	0	0	0	1	IGIAQ	China	China	1	het	M	55					4	48	59	708	1	1	0
31	9	2017	9	p.Lys92Argfs*9	99	92	1	0	0	0	0	0	0	0	0	0	1	1	1	1	1	1	1	7	CVY	Hungry	Europe	0	het	F	67					1year	12	68	816	1	1	0
32	11	2022	11	p.(Val98Leufs*17)	113	98	1	0	0	0	0	0	0	0	0	0	0	1	1	1	1	1	1	6	HTGGP	Italy	Europe	0	het	F	81					few months	6	81.5		0	1	0
33	12	2003	12	p.Leu107_Ser108del	152	107	0	0	0	0	0	0	0	0	0	0	0	0	1	0	0	0	0	1	IGIAQ	Hispanic (USA)	Europe	0	het	F	52						31	55	660	1	1	0
34	14	2018	14	p.Ser108Leufs*15	121	108	1	0	0	0	0	0	0	0	0	0	0	0	1	1	1	1	1	5	HTGGP	Italy	Europe	0	het	F	64					>7year	84	71	852	0	1	0
35	16	1997	16	p.Val119Lysfs*5	122	119	1	0	0	0	0	0	0	0	0	0	0	0	0	1	1	1	1	4	TGP	United Kingdom	Europe	0	het		36.6						16	38	455.2	1	1	0
36	19	1997	19	p.Val120_Gln154delinsPhePheThrGly	123	120	1	0	0	0	0	0	0	0	0	0	0	0	0	1	1	1	1	4	FTG	U.S.A.	USA	1	het	M					****			72		0	1	0
37	20	1995	20.1	p.Val119_Val120insPheLeuGln	157	119	0	0	0	0	0	0	0	0	0	0	0	0	0	1	1	0	0	2	IGIAQ	U.S.A.	USA	1	het		54	54	648	2		2,8y	33.6	56.8	681.6	1	1	1
38	20	1995	20.1	p.Val119_Val120insPheLeuGln	157	119	0	0	0	0	0	0	0	0	0	0	0	0	0	1	1	0	0	2	IGIAQ	U.S.A.	USA	1	het		54	54	648	2		2,8y	33.6	56.8	681.6	1	1	1
39	20	2021	20.2a	p.Val119_Val120insPheLeuGln	157	119	0	0	0	0	0	0	0	0	0	0	0	0	0	1	1	0	0	2	IGIAQ	France	Europe	1	het	M	74						96	82	984	1	1	0
40	20	2021	20.2a	p.Val119_Val120insPheLeuGln	157	119	0	0	0	0	0	0	0	0	0	0	0	0	0	1	1	0	0	2	IGIAQ	France	Europe	1	het	M	83						30	85	1020	1	1	0
41	20	2021	20.2a	p.Val119_Val120insPheLeuGln	157	119	0	0	0	0	0	0	0	0	0	0	0	0	0	1	1	0	0	2	IGIAQ	France	Europe	1	het	F	71						36	74	888	1	1	0
42	20	2021	20.2a	p.Val119_Val120insPheLeuGln	157	119	0	0	0	0	0	0	0	0	0	0	0	0	0	1	1	0	0	2	IGIAQ	France	Europe	1	het	M	69						35	72	864	1	1	0
43	20	2021	20.2a	p.Val119_Val120insPheLeuGln	157	119	0	0	0	0	0	0	0	0	0	0	0	0	0	1	1	0	0	2	IGIAQ	France	Europe	1	het	F	41						84	49	588	1	1	0
44	20	2021	20.2a	p.Val119_Val120insPheLeuGln	157	119	0	0	0	0	0	0	0	0	0	0	0	0	0	1	1	0	0	2	IGIAQ	France	Europe	1	het	M	51						57	57	684	1	1	0
45	20	2021	20.2a	p.Val119_Val120insPheLeuGln	157	119	0	0	0	0	0	0	0	0	0	0	0	0	0	1	1	0	0	2	IGIAQ	France	Europe	1	het	F	66						80	73	876	1	1	0
46	20	2021	20.2a	p.Val119_Val120insPheLeuGln	157	119	0	0	0	0	0	0	0	0	0	0	0	0	0	1	1	0	0	2	IGIAQ	France	Europe	1	het	F	44						60	49	588	1	1	0
47	20	2021	20.2a	p.Val119_Val120insPheLeuGln	157	119	0	0	0	0	0	0	0	0	0	0	0	0	0	1	1	0	0	2	IGIAQ	France	Europe	1	het	M	56						17	58	696	1	1	0
48	20	2021	20.2a	p.Val119_Val120insPheLeuGln	157	119	0	0	0	0	0	0	0	0	0	0	0	0	0	1	1	0	0	2	IGIAQ	France	Europe	1	het	F	53						16	55	660	1	1	0
49	20	2021	20.2b	p.Val119_Val120insPheLeuGln	157	119	0	0	0	0	0	0	0	0	0	0	0	0	0	1	1	0	0	2	IGIAQ	France	Europe	1	het	M	48						24	50	600	1	1	0
50	20	2021	20.2b	p.Val119_Val120insPheLeuGln	157	119	0	0	0	0	0	0	0	0	0	0	0	0	0	1	1	0	0	2	IGIAQ	France	Europe	1	het	F	69						12	70	840	1	1	0
51	20	2021	20.2b	p.Val119_Val120insPheLeuGln	157	119	0	0	0	0	0	0	0	0	0	0	0	0	0	1	1	0	0	2	IGIAQ	France	Europe	1	het	M	57						8	58	696	1	1	0
52	20	2021	20.2c	p.Val119_Val120insPheLeuGln	157	119	0	0	0	0	0	0	0	0	0	0	0	0	0	1	1	0	0	2	IGIAQ	France	Europe	1	het	F	68						48	72	864	1	1	0
53	20	2021	20.2c	p.Val119_Val120insPheLeuGln	157	119	0	0	0	0	0	0	0	0	0	0	0	0	0	1	1	0	0	2	IGIAQ	France	Europe	1	het	M	64						30	67	804	1	1	0
54	20	2021	20.2d	p.Val119_Val120insPheLeuGln	157	119	0	0	0	0	0	0	0	0	0	0	0	0	0	1	1	0	0	2	IGIAQ	France	Europe	1	het	M	41						53	45	540	1	1	0
55	20	1997	20.3	p.Val119_Val120insPheLeuGln	157	119	0	0	0	0	0	0	0	0	0	0	0	0	0	1	1	0	0	2	IGIAQ	USA	Europe	1	het		48	48		2	±2,8	1,6±0,5	19	49.5833	595	1	1	1
56	20	1997	20.3	p.Val119_Val120insPheLeuGln	157	119	0	0	0	0	0	0	0	0	0	0	0	0	0	1	1	0	0	2	IGIAQ	USA	Europe	1	het		48	48		2	±2,8	1,6±0,5	19	49.5833	595	1	1	1
57	22	1997	22.1	p.Leu127Glyfs*6	131	127	1	0	0	0	0	0	0	0	0	0	0	0	0	0	1	1	1	3	QRWK	Japan	Other	1	het	F	41						24	43	516	1	1	0
58	22	1996	22.2	p.Leu127Glyfs*6	131	127	1	0	0	0	0	0	0	0	0	0	0	0	0	0	1	1	1	3	QRWK	Japan	Other	1	het	F	44						18	46	552	1	1	0
59	22	1996	22.2	p.Leu127Glyfs*6	131	127	1	0	0	0	0	0	0	0	0	0	0	0	0	0	1	1	1	3	QRWK	Japan	Other	1	het	M	54						132	65	780	1	1	0
60	22	2009	22.3	p.Leu127Glyfs*6	131	127	1	0	0	0	0	0	0	0	0	0	0	0	0	0	1	1	1	3	QRWK	Japan	Other	1	het	M								50	600	1	1	0
61	22	2009	22.3	p.Leu127Glyfs*6	131	127	1	0	0	0	0	0	0	0	0	0	0	0	0	0	1	1	1	3	QRWK	Japan	Other	1	het	M	36						24	38	456	1	1	0
62	22	2009	22.3	p.Leu127Glyfs*6	131	127	1	0	0	0	0	0	0	0	0	0	0	0	0	0	1	1	1	3	QRWK	Japan	Other	1	het	F	52						36	55	660	1	1	0
63	22	2009	22.3	p.Leu127Glyfs*6	131	127	1	0	0	0	0	0	0	0	0	0	0	0	0	0	1	1	1	3	QRWK	Japan	Other	1	het	M	54						132	65	780	1	1	0
64	22	2009	22.3	p.Leu127Glyfs*6	131	127	1	0	0	0	0	0	0	0	0	0	0	0	0	0	1	1	1	3	QRWK	Japan	Other	1	het	F	45						18	47	564	1	1	0
65	22	2009	22.3	p.Leu127Glyfs*6	131	127	1	0	0	0	0	0	0	0	0	0	0	0	0	0	1	1	1	3	QRWK	Japan	Other	1	het	F	54						36	57	684	1	1	0
66	22	2009	22.3	p.Leu127Glyfs*6	131	127	1	0	0	0	0	0	0	0	0	0	0	0	0	0	1	1	1	3	QRWK	Japan	Other	1	het	M	22						44	25	300	1	1	0
67	22	2009	22.3	p.Leu127Glyfs*6	131	127	1	0	0	0	0	0	0	0	0	0	0	0	0	0	1	1	1	3	QRWK	Japan	Other	1	het	M	42						36	45	540	1	1	0
68	23	2022	23.1	p.Leu127*	126	127	1	0	0	0	0	0	0	0	0	0	0	0	0	0	1	1	1	3	ADD	Poland	Europe	1	het	F	34						36	37	444	1	1	0
69	23	2022	23.1	p.Leu127*	126	127	1	0	0	0	0	0	0	0	0	0	0	0	0	0	1	1	1	3	ADD	Poland	Europe	1	het	F	59						36	62	708	1	1	0
70	23	2022	23.1	p.Leu127*	126	127	1	0	0	0	0	0	0	0	0	0	0	0	0	0	1	1	1	3	ADD	Poland	Europe	1	het	M								60	720	1	1	0
71	23	2022	23.1	p.Leu127*	126	127	1	0	0	0	0	0	0	0	0	0	0	0	0	0	1	1	1	3	ADD	Poland	Europe	1	het	F	53						228	62	744	1	1	0
72	23	1997	23.2	p.Leu127*	126	127	1	0	0	0	0	0	0	0	0	0	0	0	0	0	1	1	1	3	ADD	U.S.A.	USA	1	het	M	54						48	58		0	1	0
73	24	2022	24	p.Leu127SerfsTer7*	132	127	1	0	0	0	0	0	0	0	0	0	0	0	0	0	1	1	1	3	QRWK	Spain	Europe	1	het	M	57.5							57.5		0	1	0
74	25	1997	25.1	p.Lys129Glyfs*6	133	129	1	0	0	0	0	0	0	0	0	0	0	0	0	0	1	1	1	3	QRWK	Denmark	Europe	1	het	F	50						30	52.5	630	1	1	0
75	25	1997, 2003	25.1	p.Lys129Glyfs*6	133	129	1	0	0	0	0	0	0	0	0	0	0	0	0	0	1	1	1	3	QRWK	Denmark	Europe	1	het	F	59						32	62	744	1	1	0
76	25	1997	25.1	p.Lys129Glyfs*6	133	129	1	0	0	0	0	0	0	0	0	0	0	0	0	0	1	1	1	3	QRWK	Denmark	Europe	1	het	M	41						41	44	528	1	1	0
77	26	2019	26.1	p.Asn132Glnfs*5	135	132	1	0	0	0	0	0	0	0	0	0	0	0	0	0	1	1	1	3	QRWK	China	China	1	het	M	32						31	34.5833	415	1	1	0
78	26	2016	26.2	p.Asn132Glnfs*5	135	132	1	0	0	0	0	0	0	0	0	0	0	0	0	0	1	1	1	3	QRWK	China	China	1	het	F	35							35		0	1	0
79	26	2016	26.2	p.Asn132Glnfs*5	135	132	1	0	0	0	0	0	0	0	0	0	0	0	0	0	1	1	1	3	QRWK	China	China	1	het	M	33							33		0	1	0
80	27	2019	27	p.Gly130Trpfs*3	131	130	1	0	0	0	0	0	0	0	0	0	0	0	0	0	1	1	1	3	KWK	China	China	1	het	M	41					42m	42	44.5	534	1	1	0
81	28	2018	28	p.Gly130_Glu133del	150	130	0	0	0	0	0	0	0	0	0	0	0	0	0	0	1	0	0	1	IGIAQ	Italy	Europe	1	het	M	36						45	39.75	477	1	1	0
82	29	2021	29	p.Gly131Lysfs*2	131	131	1	0	0	0	0	0	0	0	0	0	0	0	0	0	1	1	1	3	KGK	China	China	1	het	F	21.4							21.4		0	1	0
83	30	2019	30	p.Glu133*	132	133	1	0	0	0	0	0	0	0	0	0	0	0	0	0	1	1	1	3	GGN	China	China	0	het	M	40					15 m	15	41.25	495	1	1	0
84	32	2022	32	p.Glu134*+C9orf72	133	134	1	0	0	0	0	0	0	0	0	0	0	0	0	0	1	1	1	3	GNE	Germany	Europe	0	het	M	45					8m	8	45.6667	548	1	1	0
85	33	2023	33.1	p.Glu134del	153	134	0	0	0	0	0	0	0	0	0	0	0	0	0	0	1	0	0	1	IGIAQ	Italy	Europe	1	het	M	59							59		0	1	0
86	33	2023	33.1	p.Glu134del	153	134	0	0	0	0	0	0	0	0	0	0	0	0	0	0	1	0	0	1	IGIAQ	Italy	Europe	1	het	M	54						60	59	708	1	1	0
87	33	2023	33.2	p.Glu134del	153	134	0	0	0	0	0	0	0	0	0	0	0	0	0	0	1	0	0	1	IGIAQ	Italy	Europe	0	het	M	52							52		0	1	0
88	33	1997	33.3	p.Glu134del	153	134	0	0	0	0	0	0	0	0	0	0	0	0	0	0	1	0	0	1	IGIAQ	USA	USA	1	het		44					2,4y	28.8	46.4	556.8	1	1	0
89	33	1996	33.4	p.Glu134del	153	134	0	0	0	0	0	0	0	0	0	0	0	0	0	0	1	0	0	1	IGIAQ	U.S.A	USA	0	het		42							42		0	1	0
90	33	2008	33.5	p.Glu134del	153	134	0	0	0	0	0	0	0	0	0	0	0	0	0	0	1	0	0	1	IGIAQ	Italy	Europe	0	het	M	54					>6y	72	60		0	1	0
91	33	2022	33.6	p.Glu134del	153	134	0	0	0	0	0	0	0	0	0	0	0	0	0	0	1	0	0	1	IGIAQ	Spain	Europe	0	het	F	55							55		0	1	0
92	34	2021	34	p.Glu134*	133	134	1	0	0	0	0	0	0	0	0	0	0	0	0	0	1	1	1	3	GNE	China	China	1	het	M	48					>34m	34	50.8333		0	1	0
93	35	2006	35	p.Lys137*	136	137	1	0	0	0	0	0	0	0	0	0	0	0	0	0	1	1	1	3	EST	Italy	Europe	0	het	M	45							45		0	1	0
94	36	2003	36.1	p.Gly142*	141	142	1	0	0	0	0	0	0	0	0	0	0	0	0	0	1	1	1	3	GNA	USA	USA	1	het	M	34					5y	60	39	468	1	1	0
95	36	2015	36.2	p.Gly142*	141	142	1	0	0	0	0	0	0	0	0	0	0	0	0	0	1	1	1	3	GNA	USA	USA	1	het	F								36	432	1	1	0
96	36	2015	36.2	p.Gly142*	141	142	1	0	0	0	0	0	0	0	0	0	0	0	0	0	1	1	1	3	GNA	USA	USA	1	het	M	43						7	44	528	1	1	0
97	36	2015	36.2	p.Gly142*	141	142	1	0	0	0	0	0	0	0	0	0	0	0	0	0	1	1	1	3	GNA	USA	USA	1	het	F	48						17	49.4167	593	1	1	0
98	36	2015	36.2	p.Gly142*	141	142	1	0	0	0	0	0	0	0	0	0	0	0	0	0	1	1	1	3	GNA	USA	USA	1	het	F	40						20	42	504	1	1	0
99	37	2007	37	p.Leu145Phefs*3	146	145	1	0	0	0	0	0	0	0	0	0	0	0	0	0	0	1	1	2	RFV	Japan	Other	1	het	F	39					10m	10	39.8333	478	1	1	0
100	38	2012	38.1	p.Cys147*	146	147	1	0	0	0	0	0	0	0	0	0	0	0	0	0	0	1	1	2	RLA	China	China	1	het	F	36					7.5	90	43.5	522	1	1	0
101	38	2012	38.1	p.Cys147*	146	147	1	0	0	0	0	0	0	0	0	0	0	0	0	0	0	1	1	2	RLA	China	China	1	het	M	40					1	12	41	492	1	1	0
102	38	2012	38.1	p.Cys147*	146	147	1	0	0	0	0	0	0	0	0	0	0	0	0	0	0	1	1	2	RLA	China	China	1	het	M	39					0.67	8.04	39.67	476.04	1	1	0
103	38	2012	38.1	p.Cys147*	146	147	1	0	0	0	0	0	0	0	0	0	0	0	0	0	0	1	1	2	RLA	China	China	1	het	M	37					1	12	38	456	1	1	0
104	38	2012	38.1	p.Cys147*	146	147	1	0	0	0	0	0	0	0	0	0	0	0	0	0	0	1	1	2	RLA	China	China	1	het	M	34					1	12	35	420	1	1	0
105	38	2012	38.1	p.Cys147*	146	147	1	0	0	0	0	0	0	0	0	0	0	0	0	0	0	1	1	2	RLA	China	China	1	het	F	52					0.67	8.04	52.67	632.04	1	1	0
106	38	2012	38.1	p.Cys147*	146	147	1	0	0	0	0	0	0	0	0	0	0	0	0	0	0	1	1	2	RLA	China	China	1	het	F	34					0.91	10.92	34.91	418.92	1	1	0
107	38	2012	38.1	p.Cys147*	146	147	1	0	0	0	0	0	0	0	0	0	0	0	0	0	0	1	1	2	RLA	China	China	1	het	F	32					1.5	18	33.5	402	1	1	0
108	38	2012	38.1	p.Cys147*	146	147	1	0	0	0	0	0	0	0	0	0	0	0	0	0	0	1	1	2	RLA	China	China	1	het	F	38					8.2	98.4	46.2	554.4	1	1	0
109	38	2012	38.1	p.Cys147*	146	147	1	0	0	0	0	0	0	0	0	0	0	0	0	0	0	1	1	2	RLA	China	China	1	het	F	24					1	12	25	300	1	1	0
110	38	2012	38.1	p.Cys147*	146	147	1	0	0	0	0	0	0	0	0	0	0	0	0	0	0	1	1	2	RLA	China	China	1	het	M	26					1	12	27	324	1	1	0
111	38	2012	38.1	p.Cys147*	146	147	1	0	0	0	0	0	0	0	0	0	0	0	0	0	0	1	1	2	RLA	China	China	1	het	F	32					1	12	33	396	1	1	0
112	2	2009	2.1	p.Gly28_Pro29del	152	28	0	0	0	1	0	0	0	0	0	0	0	0	0	0	0	0	0	1	IGIAQ	Phillipino (Canada)	Other	1	het	F	84							84		0	0	0
113	2	2009	2.1	p.Gly28_Pro29del	152	28	0	0	0	1	0	0	0	0	0	0	0	0	0	0	0	0	0	1	IGIAQ	Phillipino (Canada)	Other	1	het	M	48							48		0	0	0
114	2	2010	2.1	p.Gly28_Pro29del	152	28	0	0	0	1	0	0	0	0	0	0	0	0	0	0	0	0	0	1	IGIAQ	Phillipino (Canada)	Other	1	het		58				48-68			58		0	0	2
115	2	2011	2.1	p.Gly28_Pro29del	152	28	0	0	0	1	0	0	0	0	0	0	0	0	0	0	0	0	0	1	IGIAQ	Phillipino (Canada)	Other	1	het		58				48-68			58		0	0	2
116	2	2012	2.1	p.Gly28_Pro29del	152	28	0	0	0	1	0	0	0	0	0	0	0	0	0	0	0	0	0	1	IGIAQ	Phillipino (Canada)	Other	1	het		58				48-68			58		0	0	2
117	2	2013	2.1	p.Gly28_Pro29del	152	28	0	0	0	1	0	0	0	0	0	0	0	0	0	0	0	0	0	1	IGIAQ	Phillipino (Canada)	Other	1	het		58				48-68			58		0	0	2
118	2	2014	2.1	p.Gly28_Pro29del	152	28	0	0	0	1	0	0	0	0	0	0	0	0	0	0	0	0	0	1	IGIAQ	Phillipino (Canada)	Other	1	het		58				48-68			58		0	0	2
119	2	2015	2.1	p.Gly28_Pro29del	152	28	0	0	0	1	0	0	0	0	0	0	0	0	0	0	0	0	0	1	IGIAQ	Phillipino (Canada)	Other	1	het		58				48-68			58		0	0	2
120	4	2022	4.1	p.Trp33*	32	33	1	0	0	0	1	1	1	1	1	1	1	1	1	1	1	1	1	13	VKV	Poland	Europe		het	F	70							70		0	0	0
121	8	2018	8.1	p.Asp91_Lys92insAsn	155	91	0	0	0	0	0	0	0	0	0	0	1	0	0	0	0	0	0	1	IGIAQ	China	China	1	het	M	57							57		0	0	0
122	8	2018	8.1	p.Asp91_Lys92insAsn	155	91	0	0	0	0	0	0	0	0	0	0	1	0	0	0	0	0	0	1	IGIAQ	China	China	1	het	F	53							53		0	0	0
123	8	2018	8.1	p.Asp91_Lys92insAsn	155	91	0	0	0	0	0	0	0	0	0	0	1	0	0	0	0	0	0	1	IGIAQ	China	China	1	het	F	52							52		0	0	0
124	8	2018	8.1	p.Asp91_Lys92insAsn	155	91	0	0	0	0	0	0	0	0	0	0	1	0	0	0	0	0	0	1	IGIAQ	China	China	1	het	F	51							51		0	0	0
125	25	1997	25.1	p.Lys129Glyfs*6	133	129	1	0	0	0	0	0	0	0	0	0	0	0	0	0	1	1	1	3	QRWK	Denmark	Europe	1	het		56				45-67			56		0	0	2
126	25	1997	25.1	p.Lys129Glyfs*6	133	129	1	0	0	0	0	0	0	0	0	0	0	0	0	0	1	1	1	3	QRWK	Denmark	Europe	1	het		56				45-67			56		0	0	2
127	25	1997	25.1	p.Lys129Glyfs*6	133	129	1	0	0	0	0	0	0	0	0	0	0	0	0	0	1	1	1	3	QRWK	Denmark	Europe	1	het		56				45-67			56		0	0	2
128	25	1997	25.1	p.Lys129Glyfs*6	133	129	1	0	0	0	0	0	0	0	0	0	0	0	0	0	1	1	1	3	QRWK	Denmark	Europe	1	het		56				45-67			56		0	0	2
Patients without clinical endpoit data
129	38		38.2	p.Cys147*	146	147	1	0	0	0	0	0	0	0	0	0	0	0	0	0	0	1	1	2	RLA	Bulgaria			het
130	2	2012	2.2	p.Gly28_Pro29del	152	28	0	0	0	1	0	0	0	0	0	0	0	0	0	0	0	0	0	1	IGIAQ	USA		1
131	5		5	p.Thr40_Leu43del	150	40	0	0	0	0	0	1	0	0	0	0	0	0	0	0	0	0	0	1	IGIAQ	Germany			het
132	7	2003	7	p.Thr89_Asp91del	151	89	0	0	0	0	0	0	0	0	0	1	0	0	0	0	0	0	0	1	IGIAQ	U.S.A.			het
133	10		10	p.Asp97Metfs*8	103	97	1	0	0	0	0	0	0	0	0	0	0	1	1	1	1	1	1	6	KIL	Sweden (Denmark)			het
134	18	2009	18	p.Val120_Gln154delinsGlnLeuLysLysLeuProLys	126	120	1	0	0	0	0	0	0	0	0	0	0	0	0	1	1	1	1	4	LPK	France		1	het
135	18	2009	18	p.Val120_Gln154delinsGlnLeuLysLysLeuProLys	126	120	1	0	0	0	0	0	0	0	0	0	0	0	0	1	1	1	1	4	LPK	France		1	het
136	18	2009	18	p.Val120_Gln154delinsGlnLeuLysLysLeuProLys	126	120	1	0	0	0	0	0	0	0	0	0	0	0	0	1	1	1	1	4	LPK	France		1	het
137	18	2009	18	p.Val120_Gln154delinsGlnLeuLysLysLeuProLys	126	120	1	0	0	0	0	0	0	0	0	0	0	0	0	1	1	1	1	4	LPK	France		1	het
138	18	2009	18	p.Val120_Gln154delinsGlnLeuLysLysLeuProLys	126	120	1	0	0	0	0	0	0	0	0	0	0	0	0	1	1	1	1	4	LPK	France		1	het
139	21	2012	21	p.Asp126Thrfs*24	148	126	1	0	0	0	0	0	0	0	0	0	0	0	0	0	1	1	1	3	LVV	USA		0	het
140	31	1997	31	p.Glu133Aspfs*2	133	133	1	0	0	0	0	0	0	0	0	0	0	0	0	0	1	1	1	3	GND	United Kingdom		1	het
141	4		4.2	p.Trp33*	32	33	1	0	0	0	1	1	1	1	1	1	1	1	1	1	1	1	1	13	VKV	Germany	Europe			M
142	13	2022	13	p.Leu107_Ser108delinsPro	153	107	0	0	0	0	0	0	0	0	0	0	0	0	1	0	0	0	0	1	IGIAQ	Spain	Europe	1	het	M
143	22	2009	22.3	p.Leu127Glyfs*6	131	127	1	0	0	0	0	0	0	0	0	0	0	0	0	0	1	1	1	3	QRWK	Japan	Other	1	het	F
Patients excluded from analyses due the yung age of onset
144	15		15.1	p.Cys112Trpfs*11	121	112	1	0	0	0	0	0	0	0	0	0	0	0	1	1	1	1	1	5	HTGGP	Lebanon (Brasil)		0	hom			11m	11m		±2,8 (range 7-15m)**	>3,8y***
145	15		15.2	p.Cys112Trpfs*11	121	112	1	0	0	0	0	0	0	0	0	0	0	0	1	1	1	1	1	5	HTGGP	Afganistan		0	hom			7,5m	7,5m		range 6-9 m	>4,2 y (range 2,9-6 years)***	50,4m	5,3y***
146	17		17	p.Val119del	153	119	0	0	0	0	0	0	0	0	0	0	0	0	0	1	0	0	0	1	IGIAQ	Arab Muslim origin		0	hom
