# Supplementary material for: Phenotypic Characterization of ALS-Causing SOD1 Mutations Affecting Polypeptide Length
Source: Hum Mutat. 2025 Jun 16;2025:9792233. doi: 10.1155/humu/9792233 (PMC12185200; doi:10.1155/humu/9792233)
Supplement: Supporting Information 3 — Table S3: Mutated protein sequences. [file 9792233.f3.xlsx]

## Sheet: AA sequences
								1	2	3	4	5	6	7	8	9	10	11	12	13	14	15	16	17	18	19	20	21	22	23	24	25	26	27	28	29	30	31	32	33	34	35	36	37	38	39	40	41	42
											β1												β2									V-loop				β3									GK1				β4
		Protein lenght	First affected aminoacid and rest unefected	First affected aminoacid				M	A	T	K	A	V	C	V	L	K	G	D	G	P	V	Q	G	I	I	N	F	E	Q	K	E	S	N	G	P	V	K	V	W	G	S	I	K	G	L	T	E	G
1	p.Gly13_Ile18dup	160	13		β2			M	A	T	K	A	V	C	V	L	K	G	D	G	P	V	Q	G	I	G	P	V	Q	G	I	I	N	F	E	Q	K	E	S	N	G	P	V	K	V	W	G	S	I
2	p.Gly28_Pro29del	152	28		VL			M	A	T	K	A	V	C	V	L	K	G	D	G	P	V	Q	G	I	I	N	F	E	Q	K	E	S	N	V	K	V	W	G	S	I	K	G	L	T	E	G	L	H
3	p.Val30Aspfs*8	36		30	β3			M	A	T	K	A	V	C	V	L	K	G	D	G	P	V	Q	G	I	I	N	F	E	Q	K	E	S	N	G	P	D	E	G	V	G	K	H	*
4	p.Trp33*	32		33	β3			M	A	T	K	A	V	C	V	L	K	G	D	G	P	V	Q	G	I	I	N	F	E	Q	K	E	S	N	G	P	V	K	V	*
5	p.Thr40_Leu43del	150	40		GK1			M	A	T	K	A	V	C	V	L	K	G	D	G	P	V	Q	G	I	I	N	F	E	Q	K	E	S	N	G	P	V	K	V	W	G	S	I	K	G	L	H	G	F
6	p.Lys79_Arg80insSerIle	156	79		ZB			M	A	T	K	A	V	C	V	L	K	G	D	G	P	V	Q	G	I	I	N	F	E	Q	K	E	S	N	G	P	V	K	V	W	G	S	I	K	G	L	T	E	G
7	p.Thr89_Asp91del	151	89		β5			M	A	T	K	A	V	C	V	L	K	G	D	G	P	V	Q	G	I	I	N	F	E	Q	K	E	S	N	G	P	V	K	V	W	G	S	I	K	G	L	T	E	G
8	p.Asp91_Lys92insAsn	155	91		β5			M	A	T	K	A	V	C	V	L	K	G	D	G	P	V	Q	G	I	I	N	F	E	Q	K	E	S	N	G	P	V	K	V	W	G	S	I	K	G	L	T	E	G
9	p.Lys92Argfs*9	99		92	β6			M	A	T	K	A	V	C	V	L	K	G	D	G	P	V	Q	G	I	I	N	F	E	Q	K	E	S	N	G	P	V	K	V	W	G	S	I	K	G	L	T	E	G
10	p.Asp97Metfs*8	103		97	β6			M	A	T	K	A	V	C	V	L	K	G	D	G	P	V	Q	G	I	I	N	F	E	Q	K	E	S	N	G	P	V	K	V	W	G	S	I	K	G	L	T	E	G
11	p.Val98LeufsTer17	113		98	β6			M	A	T	K	A	V	C	V	L	K	G	D	G	P	V	Q	G	I	I	N	F	E	Q	K	E	S	N	G	P	V	K	V	W	G	S	I	K	G	L	T	E	G
12	p.Leu107_Ser108del	152	107		GK2			M	A	T	K	A	V	C	V	L	K	G	D	G	P	V	Q	G	I	I	N	F	E	Q	K	E	S	N	G	P	V	K	V	W	G	S	I	K	G	L	T	E	G
13	p.Leu107_Ser108delinsPro	153	107		GK2			M	A	T	K	A	V	C	V	L	K	G	D	G	P	V	Q	G	I	I	N	F	E	Q	K	E	S	N	G	P	V	K	V	W	G	S	I	K	G	L	T	E	G
14	p.Ser108Leufs*15	121		108	GK2			M	A	T	K	A	V	C	V	L	K	G	D	G	P	V	Q	G	I	I	N	F	E	Q	K	E	S	N	G	P	V	K	V	W	G	S	I	K	G	L	T	E	G
15	p.Cys112Trpfs*11	121		112	GK2			M	A	T	K	A	V	C	V	L	K	G	D	G	P	V	Q	G	I	I	N	F	E	Q	K	E	S	N	G	P	V	K	V	W	G	S	I	K	G	L	T	E	G
16	p.Val119Lysfs*5	122		119	EL			M	A	T	K	A	V	C	V	L	K	G	D	G	P	V	Q	G	I	I	N	F	E	Q	K	E	S	N	G	P	V	K	V	W	G	S	I	K	G	L	T	E	G
17	p.Val119del	153	119		β7			M	A	T	K	A	V	C	V	L	K	G	D	G	P	V	Q	G	I	I	N	F	E	Q	K	E	S	N	G	P	V	K	V	W	G	S	I	K	G	L	T	E	G
18	p.Val120_Gln154delinsGlnLeuLysLysLeuProLys	126		120	EL			M	A	T	K	A	V	C	V	L	K	G	D	G	P	V	Q	G	I	I	N	F	E	Q	K	E	S	N	G	P	V	K	V	W	G	S	I	K	G	L	T	E	G
19	p.Val120_Gln154delinsPhePheThrGly	123		120	EL			M	A	T	K	A	V	C	V	L	K	G	D	G	P	V	Q	G	I	I	N	F	E	Q	K	E	S	N	G	P	V	K	V	W	G	S	I	K	G	L	T	E	G
20	p.Val119_Val120insPheLeuGln	157	119		β7 EL			M	A	T	K	A	V	C	V	L	K	G	D	G	P	V	Q	G	I	I	N	F	E	Q	K	E	S	N	G	P	V	K	V	W	G	S	I	K	G	L	T	E	G
21	p.Asp126Thrfs*24	148		126	EL			M	A	T	K	A	V	C	V	L	K	G	D	G	P	V	Q	G	I	I	N	F	E	Q	K	E	S	N	G	P	V	K	V	W	G	S	I	K	G	L	T	E	G
22	p.Leu127Glyfs*6	131		127	EL			M	A	T	K	A	V	C	V	L	K	G	D	G	P	V	Q	G	I	I	N	F	E	Q	K	E	S	N	G	P	V	K	V	W	G	S	I	K	G	L	T	E	G
23	p.Leu127*	126		127	EL			M	A	T	K	A	V	C	V	L	K	G	D	G	P	V	Q	G	I	I	N	F	E	Q	K	E	S	N	G	P	V	K	V	W	G	S	I	K	G	L	T	E	G
24	p.Lys129Glyfs*6	133		129	EL			M	A	T	K	A	V	C	V	L	K	G	D	G	P	V	Q	G	I	I	N	F	E	Q	K	E	S	N	G	P	V	K	V	W	G	S	I	K	G	L	T	E	G
25	p.(Leu127Serfs*7)	132		127	EL			M	A	T	K	A	V	C	V	L	K	G	D	G	P	V	Q	G	I	I	N	F	E	Q	K	E	S	N	G	P	V	K	V	W	G	S	I	K	G	L	T	E	G
26	p.Asn132Glnfs*5	135		132	EL			M	A	T	K	A	V	C	V	L	K	G	D	G	P	V	Q	G	I	I	N	F	E	Q	K	E	S	N	G	P	V	K	V	W	G	S	I	K	G	L	T	E	G
27	p.Gly130Trpfs*3	131		130	EL			M	A	T	K	A	V	C	V	L	K	G	D	G	P	V	Q	G	I	I	N	F	E	Q	K	E	S	N	G	P	V	K	V	W	G	S	I	K	G	L	T	E	G
28	p.Gly130_Glu133del	150	130		EL			M	A	T	K	A	V	C	V	L	K	G	D	G	P	V	Q	G	I	I	N	F	E	Q	K	E	S	N	G	P	V	K	V	W	G	S	I	K	G	L	T	E	G
29	p.Gly131Lysfs*2	131		131	EL			M	A	T	K	A	V	C	V	L	K	G	D	G	P	V	Q	G	I	I	N	F	E	Q	K	E	S	N	G	P	V	K	V	W	G	S	I	K	G	L	T	E	G
30	p.Glu133*	132		133	EL			M	A	T	K	A	V	C	V	L	K	G	D	G	P	V	Q	G	I	I	N	F	E	Q	K	E	S	N	G	P	V	K	V	W	G	S	I	K	G	L	T	E	G
31	p.Glu133Aspfs*2	133		133	EL			M	A	T	K	A	V	C	V	L	K	G	D	G	P	V	Q	G	I	I	N	F	E	Q	K	E	S	N	G	P	V	K	V	W	G	S	I	K	G	L	T	E	G
32	p.Glu134Ter	133		134	EL			M	A	T	K	A	V	C	V	L	K	G	D	G	P	V	Q	G	I	I	N	F	E	Q	K	E	S	N	G	P	V	K	V	W	G	S	I	K	G	L	T	E	G
33	p.Glu134del	153	134		EL			M	A	T	K	A	V	C	V	L	K	G	D	G	P	V	Q	G	I	I	N	F	E	Q	K	E	S	N	G	P	V	K	V	W	G	S	I	K	G	L	T	E	G
34	p.Glu134*	133		134	EL			M	A	T	K	A	V	C	V	L	K	G	D	G	P	V	Q	G	I	I	N	F	E	Q	K	E	S	N	G	P	V	K	V	W	G	S	I	K	G	L	T	E	G
35	p.Lys137Ter	136		137	EL			M	A	T	K	A	V	C	V	L	K	G	D	G	P	V	Q	G	I	I	N	F	E	Q	K	E	S	N	G	P	V	K	V	W	G	S	I	K	G	L	T	E	G
36	p.Gly142Ter	141		142	EL			M	A	T	K	A	V	C	V	L	K	G	D	G	P	V	Q	G	I	I	N	F	E	Q	K	E	S	N	G	P	V	K	V	W	G	S	I	K	G	L	T	E	G
37	p.Leu145PhefsTer3	146		145	β7			M	A	T	K	A	V	C	V	L	K	G	D	G	P	V	Q	G	I	I	N	F	E	Q	K	E	S	N	G	P	V	K	V	W	G	S	I	K	G	L	T	E	G
38	p.Cys147Ter	146		147	β7			M	A	T	K	A	V	C	V	L	K	G	D	G	P	V	Q	G	I	I	N	F	E	Q	K	E	S	N	G	P	V	K	V	W	G	S	I	K	G	L	T	E	G
	Translation(154aa):	154						M	A	T	K	A	V	C	V	L	K	G	D	G	P	V	Q	G	I	I	N	F	E	Q	K	E	S	N	G	P	V	K	V	W	G	S	I	K	G	L	T	E	G
[truncated: 121 more columns]
